# Supplementary material for: Towards an Absolute Chronology for the Aegean Iron Age: New Radiocarbon Dates from Lefkandi, Kalapodi and Corinth
Source: PLoS One. 2013 Dec 26;8(12):e83117. doi: 10.1371/journal.pone.0083117 (PMC3873300; doi:10.1371/journal.pone.0083117)
Supplement: Figure S1 — Lines of codes for the Bayesian models. (TXT) [file pone.0083117.s001.txt]

Supporting Information


S1: Lines of codes for the Bayesian models

Model A

Sequence("Lefkandi, Kalapodi, Corinth")
 {
  Boundary("Start LH IIIC E-M");
  Phase("LH IIIC E-M")
  {
   R_Date("RTK6370L", 2880, 55);
  };
  Boundary("Transition LH IIIC E-M/LH IIIC M-L");
  Phase("LH IIIC M-L")
  {
   R_Date("RTK6372-73K", 2930, 25);
   R_Date("RTK6374-75K", 2911, 17);
  };
  Boundary("Transition LH IIIC M-L/LH IIIC L-SM");
  Phase("LH IIIC L-SM")
  {
   R_Date("RTK6123L", 2975, 30);
   R_Date("RTK6127L", 2920, 30);
   R_Date("RTK6156L", 2855, 50);
   R_Date("RTK6124L", 2850, 30);
   R_Date("RTK-6699C", 2805, 55);
  };
  Boundary("Transition LH IIIC L-SM/PG");
  Phase("PG")
  {
   Sequence()
   {
    R_Date("RTK6371K", 2850, 40);
    R_Date("RTK6384L", 2880, 40);
    R_Date("RTK6397K", 2742, 29)
    {
    };
    R_Date("RTK6396K", 2888, 28);
   };
   R_Date("RTK-6697C", 2835, 55);
  };
  Boundary("Transition PG/G");
  Sequence("G")
  {
   R_Date("RTK-6701C", 2760, 60);
   R_Date("RTK-6702C", 2855, 55);
  };
  Boundary("End G");
 };


Model B

Sequence("Lefkandi, Kalapodi, Corinth")
 {
  Boundary("Start LH IIIC E-M");
  Phase("LH IIIC E-M")
  {
   R_Date("RTK6370L", 2880, 55);
  };
  Boundary("Transition LH IIIC E-M/LH IIIC M-L");
  Phase("LH IIIC M-L")
  {
   R_Date("RTK6123L", 2975, 30);
   R_Date("RTK6372-73K", 2930, 25);
   R_Date("RTK6127L", 2920, 30);
   R_Date("RTK6374-75K", 2911, 17);
  };
  Boundary("Transition LH III M-L/LH IIIC L-SM");
  Phase("LH IIIC L-SM")
  {
   R_Date("RTK6156L", 2855, 50);
   R_Date("RTK6124L", 2850, 30);
   R_Date("RTK-6699C", 2805, 55);
  };
  Boundary("Transition LH IIIC L-SM/PG");
  Phase("PG")
  {
   Sequence("PG")
   {
    R_Date("RTK6371K", 2850, 40);
    R_Date("RTK6384L", 2880, 40);
    R_Date("RTK6397K", 2742, 29)
    {
     Outlier();
    };
    R_Date("RTK6396K", 2888, 28)
    {
     Outlier();
    };
   };
   R_Date("RTK-6697C", 2835, 55);
  };
  Boundary("Transition PG/G");
  Phase("G")
  {
   R_Date("RTK-6702C", 2855, 55)
   {
   };
   R_Date("RTK-6701C", 2760, 60);
  };
  Boundary("End G");
 };


Model C

Sequence("Lefkandi, Kalapodi, Corinth")
 {
  Boundary("Start LH IIIC E-M");
  Phase("LH IIIC E-M")
  {
   R_Date("RTK6370L", 2880, 20);
  };
  Boundary("Transition LH IIIC E-M/LH IIIC M-L");
  Phase("LH IIIC M-L")
  {
   R_Date("RTK6123L", 2975, 20);
   R_Date("RTK6372-73K", 2930, 20);
   R_Date("RTK6127L", 2920, 20);
   R_Date("RTK6374-75K", 2911, 17);
  };
  Boundary("Transition LH III M-L/LH IIIC L-SM");
  Phase("LH IIIC L-SM")
  {
   R_Date("RTK6156L", 2855, 20);
   R_Date("RTK6124L", 2850, 20);
   R_Date("RTK-6699C", 2805, 20);
  };
  Boundary("Transition LH IIIC L-SM/PG");
  Sequence("PG")
  {
   R_Date("RTK6371K", 2850, 20);
   Phase("MPG and LPG")
   {
    R_Date("RTK6396K", 2888, 28)
    {
     Outlier();
    };
    R_Date("RTK6384L", 2880, 20);
    R_Date("RTK-6697C", 2835, 20);
    R_Date("RTK6397K", 2742, 29)
    {
     Outlier();
    };
   };
  };
  Boundary("Transition PG/G");
  Phase("G")
  {
   R_Date("RTK-6702C", 2855, 20)
   {
   };
   R_Date("RTK-6701C", 2760, 20);
  };
  Boundary("End G");
 };


Model D

Sequence("Lefkandi")
 {
  Boundary("Start LH IIIC L-SM");
  Phase("LH IIIC L-SM")
  {
   R_Date("RTK6156L", 2855, 50);
   R_Date("RTK6124L", 2850, 30);
  };
  Boundary("Transition LH IIIC L-SM/PG");
  Phase("PG")
  {
   R_Date("RTK6384L", 2880, 40);
  };
  Boundary("End PG");
 };
